# Supplementary material for: Relationship between diabetic macular edema and choroidal layer thickness
Source: PLoS One. 2020 Jan 7;15(1):e0226630. doi: 10.1371/journal.pone.0226630 (PMC6946145; doi:10.1371/journal.pone.0226630)
Supplement: S1 File — (XLSX) [file pone.0226630.s002.xlsx]

## Sheet: control
No	Age	Eye (right/left)	Visual acuity (LogMAR)	Axial length（mm）	Retinal thickness in the central subfield (μm)	Choroidal total layer thickness (μm)	Choroidal inner layer thickness (μm)	Choroidal outer layer thickness (μm)
1	84	right	0.39794	23.51	239	114.5	44.5	70
2	84	left	0.30103	23.47	239	104	34	70
3	76	right	0.09691	23.33	214	286	64	222
4	76	left	0.0457575	23.24	227	225	70	155
5	75	right	-0.0791812	22.42	250	268	60	208
6	74	left	-0.0791812	23.44	205	225	65	160
7	73	right	-0.0791812	24.35	225	420.5	88	332.5
8	73	left	-0.0791812	24.68	219	364	98	266
9	73	right	0.30103	23.94	244	281	69	212
10	73	left	0.0457575	24.06	254	319	58.5	260.5
11	76	right	0.30103	23.26	234	146	37.5	108.5
12	72	left	0	24.88	196	124	46	78
13	74	left	-0.0791812	22.74	255	304	68	236
14	72	left	-0.0791812	24.24	240	198	56	142
15	72	left	-0.0791812	24.38	269	252	64	188
16	74	right	0.0457575	23.85	222	166	52	114
17	74	left	0.69897	23.8	210	188	47.5	140.5
18	71	left	-0.176091	24.58	245	209	63	146
19	71	right	0	22.24	232	270	92	178
20	71	left	0.221849	24.02	271	236	56	180
21	72	left	0	23.36	236	160	50	110
22	70	right	-0.176091	24.35	248	297	69	228
23	70	left	-0.0791812	24.42	243	280	60	220
24	69	left	-0.0791812	22.97	226	302.5	52.5	250
25	70	right	-0.176091	23.56	276	160	62	98
26	71	right	-0.176091	22.2	225	288	48	240
27	68	left	0	23.81	270	292	68	224
28	68	left	-0.176091	22.39	233	310	68	242
29	67	left	0	23.71	250	276	50	226
30	67	left	-0.0791812	25.19	257	120	47.5	72.5
31	67	right	-0.0791812	23.08	250	330	76	254
32	67	left	-0.0791812	23.06	246	334	84	250
33	67	left	-0.176091	23.8	232	179.5	54.5	125
34	68	right	0	23.36	274	380	52	328
35	67	right	0	24.32	266	168	48	120
36	66	left	-0.0791812	22.52	231	202	46	156
37	67	right	0	23.22	233	142	50	92
38	65	left	-0.0791812	22.37	230	225.5	51.5	174
39	66	right	-0.0791812	22.9	248	202	76	126
40	67	right	0.30103	23.54	239	134	46	88
41	66	right	0	23.88	242	364	82	282
42	64	right	0.0457575	23.11	182	258	52	206
43	64	right	0	22.44	280	286	66	220
44	64	left	-0.0791812	22.44	281	286	64	222
45	64	left	-0.0791812	24.4	269	233	49	184
46	63	left	0	22.73	241	354.5	66.5	288
47	67	right	0.09691	22.76	245	128	38	90
48	63	right	0	24.55	270	310	68	242
49	63	left	0	24.55	275	320	56	264
50	63	right	-0.0791812	23.21	214	504	56	448
51	63	left	0	23.21	223	458	68	390
52	65	right	0.39794	23.87	239	144	48	96
53	65	left	-0.0791812	23.67	242	124	44	80
54	62	right	-0.0791812	23.35	265	268	58	210
55	65	left	-0.0791812	22.07	229	242	82	160
56	63	right	-0.0791812	22.69	268	243.5	72	171.5
57	63	left	0.09691	22.78	250	171	48	123
58	63	right	0.0457575	23.47	246	174	54	120
59	61	right	0.39794	23.2	220	306	54	252
60	63	right	-0.0791812	24.17	240	162	50	112
61	61	right	-0.176091	23.62	264	278.5	60.5	218
62	59	right	0	25.35	260	318	66	252
63	61	left	-0.0791812	24.69	288	192	60	132
64	58	left	-0.0791812	23.97	230	198	58	140
65	58	left	-0.0791812	24.26	272	223.5	55.5	168
66	57	right	-0.176091	23.14	167	294	80	214
67	57	left	-0.0791812	23.14	160	302	68	234
68	56	right	0.39794	23.12	263	325	49	276
69	56	left	0	23.12	266	329	59	270
70	57	left	-0.0791812	24.23	255	234	60	174
71	58	right	-0.176091	25.1	217	257	64	193
72	55	left	-0.176091	23.33	233	284	56	228
73	56	left	-0.176091	23.06	255	352	52	300
74	55	right	-0.0791812	24.88	246	168.5	44.5	124
75	53	left	0	24.2	255	280	64	216
76	55	left	-0.0791812	24.62	270	218	56	162
77	54	right	0.09691	23.43	243	261	62.5	198.5
78	54	left	-0.0791812	23.61	248	277	82	195
79	54	right	-0.176091	25.17	269	151	39	112
80	54	left	-0.176091	25.05	274	176	48	128
81	50	right	-0.0791812	23.89	263	265	58	207
82	48	left	-0.0791812	24.42	238	308.5	76	232.5
83	48	right	0	25.01	265	154	43	111
84	48	left	0	25.01	264	148	39	109
85	47	right	0	24.13	232	252.5	48.5	204
86	44	right	-0.30103	24.57	214	313.5	59.5	254
87	40	right	-0.176091	23.99	216	276	58	218
88	40	left	-0.176091	23.99	214	316.5	68.5	248
89	43	right	-0.176091	24.71	237	396	66	330
90	42	right	-0.176091	23.37	234	404	62	342
91	42	left	-0.176091	23.54	236	416	74	342
92	35	right	-0.0791812	24.33	274	272	60	212
93	35	left	-0.176091	24.28	274	306	68	238
94	31	right	-0.176091	25.02	246	308	72	236
95	31	left	-0.176091	24.94	241	270	70	200
96	25	right	0	24.52	252	270	62	208
97	25	left	0.39794	24.44	247	348	59	285
98	20	right	-0.0791812	25.31	263	118	35	83
99	20	left	-0.176091	25.39	261	130.5	41.5	89
100	18	left	-0.176091	24.98	276	202.5	50.5	152

## Sheet: diabetes mellitus
No	Age	Eye (right/left)	Visual acuity (LogMAR)	Axial length（mm）	Diabetes treatment (＋／－)	Stages of diabetic retinopathy	Retinal thickness in the central subfield (μm)	Type of diabetic macular edema	Choroidal total layer thickness (μm)	Choroidal inner layer thickness (μm)	Choroidal outer layer thickness (μm)
1	85	right	0.221849	22.5	＋	Mild/moderate nonproliferative diabetic retinopathy	249		218.5	84	134.5
2	85	left	0	22.49	＋	Mild/moderate nonproliferative diabetic retinopathy	247		248	66	182
3	84	right	0	21.69	＋	Mild/moderate nonproliferative diabetic retinopathy	209		248	58	190
4	84	left	0.0457575	21.68	＋	Mild/moderate nonproliferative diabetic retinopathy	222		276.5	66.5	210
5	82	right	0.522879	22.01	＋	Severe nonproliferative diabetic retinopathy	517	Cystoid macular edema	222	66	156
6	82	left	0.09691	22.03	＋	Mild/moderate nonproliferative diabetic retinopathy	265		206	72	134
7	78	right	0.30103	24.23	＋	Mild/moderate nonproliferative diabetic retinopathy	250		210	62	148
8	78	left	0.221849	23.89	＋	Mild/moderate nonproliferative diabetic retinopathy	277		194	56	138
9	78	right	0	24.7	＋	Mild/moderate nonproliferative diabetic retinopathy	275		228	48	180
10	78	left	0.221849	24.66	＋	Mild/moderate nonproliferative diabetic retinopathy	273		228	58	170
11	76	right	-0.0791812	22.67	＋	No diabetic retinopathy	250		221	44	177
12	76	left	0.0457575	22.81	＋	No diabetic retinopathy	274		189	49	140
13	75	right	0.154902	25.16	－	Mild/moderate nonproliferative diabetic retinopathy	265		239	61	178
14	75	left	0.09691	25.32	－	Mild/moderate nonproliferative diabetic retinopathy	255		198.5	52.5	146
15	77	right	0.522879	24.57	＋	Mild/moderate nonproliferative diabetic retinopathy	488	Cystoid macular edema	182	50	132
16	77	left	-0.0791812	24.14	＋	Mild/moderate nonproliferative diabetic retinopathy	264		163	56	107
17	77	right	0.69897	22.85	＋	Mild/moderate nonproliferative diabetic retinopathy	250		249.5	58.5	191
18	77	left	0.221849	22.78	＋	Mild/moderate nonproliferative diabetic retinopathy	244		284	86	198
19	76	right	0.0457575	23.03	＋	Mild/moderate nonproliferative diabetic retinopathy	283		148	58	90
20	76	left	-0.0791812	23.09	＋	Mild/moderate nonproliferative diabetic retinopathy	257		98	28	70
21	75	right	-0.176091	23.18	＋	No diabetic retinopathy	219		212	54	158
22	75	left	-0.0791812	23.07	＋	No diabetic retinopathy	236		225	51	174
23	74	right	0.09691	24.66	－	Mild/moderate nonproliferative diabetic retinopathy	320	Sponge-like retinal swelling	121	46	75
24	74	left	0.0457575	24.65	－	Mild/moderate nonproliferative diabetic retinopathy	254		136	44	92
25	74	right	0	22.49	＋	Mild/moderate nonproliferative diabetic retinopathy	259		388	88	300
26	74	left	0.154902	22.64	＋	Mild/moderate nonproliferative diabetic retinopathy	256		321.5	71	250.5
27	74	right	0	25.46	＋	Mild/moderate nonproliferative diabetic retinopathy	242		131.5	39	92.5
28	74	left	0	25.09	＋	Mild/moderate nonproliferative diabetic retinopathy	250		192	39	153
29	73	right	0.30103	22.65	－	Proliferative diabetic retinopathy	257		199.5	60.5	139
30	73	left	0.522879	22.51	－	Proliferative diabetic retinopathy	265		222	66	156
31	75	right	1	22.29	－	Proliferative diabetic retinopathy	573	Serous retinal detachment	268	64	204
32	75	left	1.39794	22.18	－	Proliferative diabetic retinopathy	1120	Serous retinal detachment	216	60	156
33	73	right	0.154902	22.15	＋	Mild/moderate nonproliferative diabetic retinopathy	289		167	55	112
34	73	left	0	22.21	＋	Mild/moderate nonproliferative diabetic retinopathy	273		248	56	192
35	75	right	-0.0791812	23.04	＋	Mild/moderate nonproliferative diabetic retinopathy	265		294	72	222
36	75	left	0	23.22	＋	Severe nonproliferative diabetic retinopathy	349	Cystoid macular edema	299	71	228
37	75	right	0.09691	24.12	－	Mild/moderate nonproliferative diabetic retinopathy	250		219.5	61.5	158
38	75	left	0.69897	24.16	－	Mild/moderate nonproliferative diabetic retinopathy	253		148	60	88
39	73	right	0	23.03	－	Severe nonproliferative diabetic retinopathy	223		458.5	96	362.5
40	73	left	0	23.2	－	Severe nonproliferative diabetic retinopathy	203		404	62	342
41	72	right	0.39794	24	＋	No diabetic retinopathy	247		142	46	96
42	72	left	0.39794	23.77	＋	Mild/moderate nonproliferative diabetic retinopathy	220		252	52	200
43	73	right	0	23.37	＋	Mild/moderate nonproliferative diabetic retinopathy	284		172	59.5	112.5
44	73	left	0	22.44	＋	Mild/moderate nonproliferative diabetic retinopathy	232		218	40	178
45	74	right	0	24	＋	Mild/moderate nonproliferative diabetic retinopathy	306	Sponge-like retinal swelling	218	54	164
46	74	left	-0.0791812	23.85	＋	Mild/moderate nonproliferative diabetic retinopathy	264		240	50	190
47	72	right	0.30103	23.69	＋	Mild/moderate nonproliferative diabetic retinopathy	327	Cystoid macular edema	168	40	128
48	72	left	-0.0791812	23.9	＋	Mild/moderate nonproliferative diabetic retinopathy	279		102	28	74
49	72	right	0.09691	24.41	＋	Mild/moderate nonproliferative diabetic retinopathy	280		186	44	142
50	72	left	0.154902	24.25	＋	Proliferative diabetic retinopathy	375	Sponge-like retinal swelling	204	46	158
51	71	right	0.0457575	24.72	＋	No diabetic retinopathy	255		176	42	134
52	71	left	0	24.93	＋	No diabetic retinopathy	260		144.5	42.5	102
53	75	right	0.823909	24.3	－	Mild/moderate nonproliferative diabetic retinopathy	313	Serous retinal detachment	194	46	148
54	75	left	0.522879	24.39	－	Mild/moderate nonproliferative diabetic retinopathy	303	Sponge-like retinal swelling	184	46	138
55	70	right	0.39794	25.29	＋	Mild/moderate nonproliferative diabetic retinopathy	238		206	52	154
56	70	left	0.0457575	25.37	＋	Mild/moderate nonproliferative diabetic retinopathy	265		282	60	222
57	70	right	0.30103	21.96	＋	Mild/moderate nonproliferative diabetic retinopathy	413	Serous retinal detachment	291.5	76	215.5
58	70	left	-0.0791812	22.07	＋	Mild/moderate nonproliferative diabetic retinopathy	250		292	70	222
59	70	right	0	23.59	＋	No diabetic retinopathy	269		114	33.5	80.5
60	70	left	-0.0791812	23.51	＋	No diabetic retinopathy	264		121.5	37.5	84
61	70	right	0.823909	22.44	－	Mild/moderate nonproliferative diabetic retinopathy	201		138	45	93
62	70	left	0.221849	22.37	－	Mild/moderate nonproliferative diabetic retinopathy	255		150	37.5	112.5
63	70	right	0	24.86	＋	No diabetic retinopathy	239		242	68	174
64	70	left	0	24.97	＋	No diabetic retinopathy	243		170	48	122
65	72	right	-0.0791812	22.94	＋	No diabetic retinopathy	249		182	60	122
66	72	left	0	22.63	＋	No diabetic retinopathy	248		216	72	144
67	72	right	0	22	＋	Mild/moderate nonproliferative diabetic retinopathy	224		284	60	224
68	72	left	0.221849	22.04	＋	Mild/moderate nonproliferative diabetic retinopathy	200		270	58	212
69	72	right	0.154902	22.3	＋	Severe nonproliferative diabetic retinopathy	264		204	50	154
70	72	left	0.30103	22.12	＋	Severe nonproliferative diabetic retinopathy	246		262	70	192
71	69	right	-0.0791812	22.35	＋	Mild/moderate nonproliferative diabetic retinopathy	236		248.5	85	163.5
72	69	left	-0.0791812	22.32	＋	Mild/moderate nonproliferative diabetic retinopathy	237		226	66	160
73	73	right	0	23.13	＋	No diabetic retinopathy	237		252	48	204
74	73	left	0.09691	23.24	＋	No diabetic retinopathy	224		272	42	230
75	69	right	0.0457575	23.12	－	Proliferative diabetic retinopathy	260		222	62	160
76	69	left	0.221849	23.15	－	Proliferative diabetic retinopathy	368	Sponge-like retinal swelling	134	42	92
77	69	right	0.522879	23.57	＋	Mild/moderate nonproliferative diabetic retinopathy	262		198	60	138
78	69	left	0.0457575	23.59	＋	Mild/moderate nonproliferative diabetic retinopathy	264		144	46	98
79	71	right	0.0457575	23.21	－	No diabetic retinopathy	207		198	45	153
80	71	left	0.09691	22.92	－	No diabetic retinopathy	208		200	50	150
81	72	right	0.0457575	22.76	－	Proliferative diabetic retinopathy	289		168	49.5	118.5
82	72	left	0.221849	23	－	Proliferative diabetic retinopathy	532	Cystoid macular edema	166	56	110
83	69	right	0.522879	23.38	＋	Mild/moderate nonproliferative diabetic retinopathy	253		188	55	133
84	69	left	0.221849	23.45	＋	Mild/moderate nonproliferative diabetic retinopathy	269		184	38	146
85	69	right	0.30103	22.86	＋	Mild/moderate nonproliferative diabetic retinopathy	235		314	96	218
86	69	left	0.30103	22.98	＋	Mild/moderate nonproliferative diabetic retinopathy	271		352	79.5	272.5
87	68	right	-0.176091	24.24	＋	No diabetic retinopathy	287		228	66	162
88	68	left	-0.176091	24.57	＋	No diabetic retinopathy	285		190	52	138
89	69	right	0.09691	24.55	＋	Mild/moderate nonproliferative diabetic retinopathy	272		204	50	154
90	69	left	0.0457575	24.28	＋	Mild/moderate nonproliferative diabetic retinopathy	261		206	52	154
91	68	right	-0.176091	23.93	＋	Mild/moderate nonproliferative diabetic retinopathy	270		358	61.5	296.5
92	68	left	-0.0791812	23.79	＋	Mild/moderate nonproliferative diabetic retinopathy	263		325	59	266
93	70	right	0.30103	22.97	－	Mild/moderate nonproliferative diabetic retinopathy	234		184	57.5	126.5
94	70	left	0.522879	22.96	－	Mild/moderate nonproliferative diabetic retinopathy	226		280	70	206
95	70	right	0	23.85	＋	Mild/moderate nonproliferative diabetic retinopathy	238		281	62	188
96	70	left	0.0457575	23.83	＋	Mild/moderate nonproliferative diabetic retinopathy	208		282	59.5	163.5
97	72	right	0.09691	23.15	－	No diabetic retinopathy	210		498	58	440
98	72	left	0.30103	22.94	－	No diabetic retinopathy	201		346	46	300
99	68	right	-0.0791812	25.37	－	No diabetic retinopathy	285		168	44	124
100	68	left	-0.0791812	25.38	－	No diabetic retinopathy	264		194	54	140
101	68	right	0	22.41	－	Mild/moderate nonproliferative diabetic retinopathy	228		226	58	168
102	68	left	-0.0791812	22.43	－	Mild/moderate nonproliferative diabetic retinopathy	224		184	60	124
103	67	right	0	23.93	＋	No diabetic retinopathy	248		276	80	196
104	67	left	0	23.84	＋	No diabetic retinopathy	252		318	66	252
105	66	right	0	24.36	－	No diabetic retinopathy	233		214	56	158
106	66	left	0	23.88	－	No diabetic retinopathy	237		198	57.5	140.5
107	66	right	0.221849	22.22	＋	No diabetic retinopathy	227		310	68	242
108	66	left	-0.0791812	22.42	＋	No diabetic retinopathy	237		318	56	262
109	65	right	0	23.86	－	No diabetic retinopathy	222		150	44	106
110	65	left	0	23.96	－	No diabetic retinopathy	214		178	42	136
111	66	right	0.69897	23.74	＋	No diabetic retinopathy	259		156	38	118
112	66	left	-0.0791812	23.59	＋	No diabetic retinopathy	255		187	50	137
113	68	right	-0.176091	22.88	－	No diabetic retinopathy	246		290	46	244
114	68	left	-0.0791812	22.97	－	No diabetic retinopathy	242		162	42	120
115	68	right	-0.0791812	21.56	＋	Proliferative diabetic retinopathy	271		302	62	240
116	68	left	0.39794	21.54	＋	Mild/moderate nonproliferative diabetic retinopathy	383	Cystoid macular edema	246	58	188
117	67	right	1	23.3	＋	Mild/moderate nonproliferative diabetic retinopathy	399	Sponge-like retinal swelling	434	62	372
118	67	left	0.154902	23.39	＋	Mild/moderate nonproliferative diabetic retinopathy	317	Sponge-like retinal swelling	480	74	406
119	67	right	0	23.21	＋	Severe nonproliferative diabetic retinopathy	342	Cystoid macular edema	240	54	186
120	67	left	0.39794	23.33	＋	Severe nonproliferative diabetic retinopathy	389	Cystoid macular edema	310	84	226
121	68	right	0.522879	24.67	－	Mild/moderate nonproliferative diabetic retinopathy	192		282	88	194
122	68	left	0.30103	24.83	－	Mild/moderate nonproliferative diabetic retinopathy	195		276	84	192
123	65	right	0.154902	24.22	＋	Mild/moderate nonproliferative diabetic retinopathy	259		268	54	214
124	65	left	0.39794	24.23	＋	Severe nonproliferative diabetic retinopathy	456	Serous retinal detachment	264	60	204
125	65	right	0.154902	24.16	＋	Mild/moderate nonproliferative diabetic retinopathy	301	Sponge-like retinal swelling	232	54	178
126	65	left	0.09691	24.02	＋	Mild/moderate nonproliferative diabetic retinopathy	278		250	68	182
127	65	right	-0.30103	23.99	－	Mild/moderate nonproliferative diabetic retinopathy	240		190	52	138
128	65	left	-0.176091	23.89	－	Mild/moderate nonproliferative diabetic retinopathy	244		170	48	122
129	65	right	-0.0791812	22.21	－	Proliferative diabetic retinopathy	306	Sponge-like retinal swelling	268	66	202
130	65	left	0.154902	22.13	－	Proliferative diabetic retinopathy	234		396.5	90.5	306
131	64	right	-0.0791812	23.12	＋	Mild/moderate nonproliferative diabetic retinopathy	264		316	60	256
132	64	left	0.0457575	23.02	＋	Mild/moderate nonproliferative diabetic retinopathy	276		340	68	272
133	66	right	1.1549	22.83	＋	Mild/moderate nonproliferative diabetic retinopathy	283		228	64	164
134	66	left	0.221849	22.94	＋	Mild/moderate nonproliferative diabetic retinopathy	270		276	80	196
135	64	right	0	21.76	－	Severe nonproliferative diabetic retinopathy	247		328	62	266
136	64	left	0	22.09	－	Severe nonproliferative diabetic retinopathy	343	Sponge-like retinal swelling	344	68	276
137	65	right	0.69897	24.03	－	Proliferative diabetic retinopathy	236		326	80	246
138	65	left	0.154902	23.97	－	Proliferative diabetic retinopathy	229		270	68	202
139	63	right	0.0457575	23.11	＋	Mild/moderate nonproliferative diabetic retinopathy	277		248	48	200
140	63	left	0.154902	22.98	＋	Mild/moderate nonproliferative diabetic retinopathy	274		252	60	192
141	63	right	0	22.51	＋	Mild/moderate nonproliferative diabetic retinopathy	277		378	64	314
142	63	left	0	22.36	＋	Proliferative diabetic retinopathy	274		370	72	298
143	63	right	0.30103	23.37	＋	Mild/moderate nonproliferative diabetic retinopathy	416	Cystoid macular edema	198	48	150
144	63	left	0.221849	23.23	＋	Mild/moderate nonproliferative diabetic retinopathy	298		254	56	198
145	62	right	-0.0791812	25.12	＋	No diabetic retinopathy	256		266.5	92	174.5
146	62	left	-0.0791812	25.17	＋	No diabetic retinopathy	248		305	82.5	222.5
147	63	right	0.221849	24.78	－	Severe nonproliferative diabetic retinopathy	286		218	66	152
148	63	left	0.30103	24.73	－	Severe nonproliferative diabetic retinopathy	272		224	62	162
149	62	right	-0.0791812	25.35	＋	Mild/moderate nonproliferative diabetic retinopathy	237		220	50	170
150	62	left	-0.0791812	25.62	＋	Mild/moderate nonproliferative diabetic retinopathy	236		222	42	180
151	62	right	-0.0791812	22.49	＋	No diabetic retinopathy	252		304	70	234
152	62	left	-0.0791812	22.42	＋	No diabetic retinopathy	262		278	69	209
153	65	right	0.69897	22.43	＋	Mild/moderate nonproliferative diabetic retinopathy	249		199.5	56.5	143
154	65	left	0	22.32	＋	Mild/moderate nonproliferative diabetic retinopathy	246		230	50	180
155	62	right	0.154902	23.83	＋	Proliferative diabetic retinopathy	253		360	66	294
156	62	left	0	23.94	＋	Severe nonproliferative diabetic retinopathy	260		310	69.5	240.5
157	64	right	-0.0791812	23.37	＋	Proliferative diabetic retinopathy	253		254	100	154
158	64	left	0.09691	23.27	＋	Proliferative diabetic retinopathy	264		312	100	212
159	64	right	0.30103	25.15	＋	Mild/moderate nonproliferative diabetic retinopathy	266		182	50	132
160	64	left	0	25.03	＋	Mild/moderate nonproliferative diabetic retinopathy	259		156	45.5	110.5
161	66	right	0.522879	23.37	＋	Mild/moderate nonproliferative diabetic retinopathy	653	Cystoid macular edema	162	40	122
162	66	left	0.0457575	23.02	＋	Mild/moderate nonproliferative diabetic retinopathy	288		170	48	122
163	62	right	0	21.71	＋	Mild/moderate nonproliferative diabetic retinopathy	257		192	46	146
164	62	left	-0.0791812	21.88	＋	Mild/moderate nonproliferative diabetic retinopathy	264		209	47.5	161.5
165	62	right	-0.0791812	24.15	＋	No diabetic retinopathy	235		196	50	146
166	62	left	0	24.15	＋	No diabetic retinopathy	246		228	46	182
167	65	right	-0.0791812	24.01	＋	Severe nonproliferative diabetic retinopathy	263		198	68	130
168	65	left	0.221849	23.88	＋	Mild/moderate nonproliferative diabetic retinopathy	302	Sponge-like retinal swelling	210	64	146
169	64	right	0.0457575	22.51	－	No diabetic retinopathy	218		236	60	176
170	64	left	0.221849	22.74	－	Mild/moderate nonproliferative diabetic retinopathy	240		88	42	46
171	61	right	0.09691	22.31	－	Severe nonproliferative diabetic retinopathy	344	Sponge-like retinal swelling	394	80	314
172	61	left	0.39794	22.13	－	Severe nonproliferative diabetic retinopathy	336	Sponge-like retinal swelling	390	80	310
173	63	right	0.0457575	23.24	－	No diabetic retinopathy	242		194	62	132
174	63	left	0.0457575	23.41	－	No diabetic retinopathy	247		114	32	82
175	63	right	0.30103	24.8	－	Proliferative diabetic retinopathy	414	Cystoid macular edema	280	68	212
176	63	left	0.30103	24.6	－	Proliferative diabetic retinopathy	361	Cystoid macular edema	324	76	248
177	63	right	0.522879	23.64	＋	Mild/moderate nonproliferative diabetic retinopathy	243		262	48	214
178	63	left	0.09691	23.49	＋	Mild/moderate nonproliferative diabetic retinopathy	231		270	44	226
179	62	right	-0.0791812	23.61	－	Proliferative diabetic retinopathy	273		242	62	180
180	62	left	0.0457575	23.53	－	Severe nonproliferative diabetic retinopathy	288		244	48	196
181	61	right	0	24.9	－	No diabetic retinopathy	217		210	54	156
182	61	left	0	25.04	－	No diabetic retinopathy	219		146	42	104
183	64	right	-0.176091	24.24	＋	Proliferative diabetic retinopathy	268		234	72	162
184	64	left	-0.0791812	23.91	＋	Proliferative diabetic retinopathy	340	Cystoid macular edema	230	60	170
185	63	right	-0.0791812	23.25	－	Proliferative diabetic retinopathy	214		318	54	264
186	63	left	-0.0791812	23.38	－	Proliferative diabetic retinopathy	219		254	54	200
187	61	right	0.30103	23.74	＋	Proliferative diabetic retinopathy	251		194	36	158
188	61	left	0.69897	23.57	＋	Proliferative diabetic retinopathy	314	Sponge-like retinal swelling	264	50	214
189	61	right	0.522879	24.56	＋	Severe nonproliferative diabetic retinopathy	240		192	50	142
190	61	left	0.69897	24.51	＋	Severe nonproliferative diabetic retinopathy	254		174	36	138
191	61	right	-0.176091	23.55	－	No diabetic retinopathy	238		254	66	188
192	61	left	-0.0791812	23.66	－	No diabetic retinopathy	232		278	64	214
193	60	right	0.30103	24.99	＋	No diabetic retinopathy	194		272	60	212
194	60	left	0	24.7	＋	No diabetic retinopathy	194		258	60	198
195	64	right	0	23.43	＋	Mild/moderate nonproliferative diabetic retinopathy	255		252	76	176
196	64	left	0.154902	23.37	＋	Mild/moderate nonproliferative diabetic retinopathy	462	Cystoid macular edema	206	62	144
197	61	right	0	22.63	－	Severe nonproliferative diabetic retinopathy	280		282	64	218
198	61	left	0.0457575	22.58	－	Severe nonproliferative diabetic retinopathy	295		310.5	66.5	244
199	60	right	-0.176091	23.53	＋	No diabetic retinopathy	263		260	66	194
200	60	left	-0.176091	23.58	＋	No diabetic retinopathy	281		261	60	201
201	61	right	0	23.4	－	Severe nonproliferative diabetic retinopathy	269		274.5	67.5	207
202	61	left	0	23.31	－	Severe nonproliferative diabetic retinopathy	252		310	86	224
203	63	right	-0.176091	24.6	＋	Mild/moderate nonproliferative diabetic retinopathy	282		316	62	254
204	63	left	-0.0791812	24.86	＋	Mild/moderate nonproliferative diabetic retinopathy	280		302	62	240
205	64	right	-0.0791812	23.34	＋	Mild/moderate nonproliferative diabetic retinopathy	232		214	50	164
206	64	left	-0.0791812	23.18	＋	Mild/moderate nonproliferative diabetic retinopathy	235		208	34	174
207	59	right	-0.0791812	23.88	＋	No diabetic retinopathy	225		134	30	104
208	59	left	-0.0791812	23.88	＋	No diabetic retinopathy	242		210	50	160
209	59	right	0	25.01	＋	No diabetic retinopathy	237		240	52	188
210	59	left	0	25.14	＋	No diabetic retinopathy	230		242	52	190
211	58	right	-0.0791812	24.56	＋	No diabetic retinopathy	260		158	44	114
212	58	left	-0.0791812	24.11	＋	No diabetic retinopathy	252		168	43.5	124.5
213	58	right	-0.0791812	24.26	＋	Mild/moderate nonproliferative diabetic retinopathy	303	Sponge-like retinal swelling	252	64	188
214	58	left	-0.0791812	23.91	＋	Mild/moderate nonproliferative diabetic retinopathy	316	Sponge-like retinal swelling	388	70	318
215	59	right	0.69897	23.27	－	Severe nonproliferative diabetic retinopathy	232		252	54	198
216	59	left	0.30103	23.3	－	Severe nonproliferative diabetic retinopathy	218		302	54	248
217	58	right	0.221849	22.61	＋	Severe nonproliferative diabetic retinopathy	554	Cystoid macular edema	237	63	174
218	58	left	1.52288	22.47	＋	Proliferative diabetic retinopathy	998	Serous retinal detachment	240	50	190
219	60	right	-0.0791812	23.64	＋	Mild/moderate nonproliferative diabetic retinopathy	245		380	64	316
220	60	left	-0.0791812	23.64	＋	Mild/moderate nonproliferative diabetic retinopathy	227		290	60	230
221	60	right	-0.176091	23.48	＋	Mild/moderate nonproliferative diabetic retinopathy	236		290	54	236
222	60	left	-0.176091	23.5	＋	Mild/moderate nonproliferative diabetic retinopathy	226		272	58	214
223	46	right	0.0457575	23.98	＋	Severe nonproliferative diabetic retinopathy	306	Sponge-like retinal swelling	292	74	218
224	46	left	0.221849	23.76	＋	Severe nonproliferative diabetic retinopathy	398	Serous retinal detachment	364	64	300
225	56	right	-0.0791812	23.05	＋	No diabetic retinopathy	253		363	64	299
226	56	left	-0.0791812	22.94	＋	No diabetic retinopathy	250		372	63	309
227	58	right	0.39794	23.99	－	Mild/moderate nonproliferative diabetic retinopathy	246		196	46	150
228	58	left	0.522879	23.98	－	Mild/moderate nonproliferative diabetic retinopathy	287		228	50	178
229	55	right	-0.0791812	23.6	＋	Severe nonproliferative diabetic retinopathy	272		334.5	82	252.5
230	55	left	-0.0791812	23.68	＋	Severe nonproliferative diabetic retinopathy	268		248	72	176
231	55	right	0	23.68	＋	Mild/moderate nonproliferative diabetic retinopathy	293		282	38	244
232	55	left	0.823909	23.65	＋	Mild/moderate nonproliferative diabetic retinopathy	414	Cystoid macular edema	367	51	316
233	55	right	0.39794	23.43	－	No diabetic retinopathy	258		270	64	206
234	55	left	-0.0791812	23.32	－	No diabetic retinopathy	259		280	63	217
235	54	right	0	25.29	＋	Mild/moderate nonproliferative diabetic retinopathy	258		190	42	148
236	54	left	0	25.1	＋	Mild/moderate nonproliferative diabetic retinopathy	262		202	44	158
237	53	right	0.0457575	24.16	＋	Mild/moderate nonproliferative diabetic retinopathy	255		408	88	320
238	53	left	-0.0791812	23.99	＋	Mild/moderate nonproliferative diabetic retinopathy	266		508	92	416
239	54	right	-0.0791812	23.18	＋	No diabetic retinopathy	222		328	68	260
240	54	left	0.0457575	23.1	＋	No diabetic retinopathy	223		280	72	208
241	55	right	0.154902	23.7	＋	Proliferative diabetic retinopathy	364	Sponge-like retinal swelling	312	58	254
242	55	left	0.0457575	23.63	＋	Proliferative diabetic retinopathy	225		236	46	190
243	53	right	0	22.87	＋	No diabetic retinopathy	223		326	52	274
244	53	left	-0.0791812	22.81	＋	No diabetic retinopathy	221		355.5	64.5	291
245	54	right	1.1549	23.02	－	Proliferative diabetic retinopathy	274		222	52	170
246	54	left	0.69897	23.13	－	Proliferative diabetic retinopathy	537	Cystoid macular edema	252	46	206
247	55	right	0.09691	24.5	－	Severe nonproliferative diabetic retinopathy	297		218	54	164
248	55	left	0.09691	24.43	－	Severe nonproliferative diabetic retinopathy	327	Sponge-like retinal swelling	260	60	200
249	54	right	-0.0791812	23.65	－	Proliferative diabetic retinopathy	276		264	54	210
250	54	left	0	23.67	－	Proliferative diabetic retinopathy	281		276	54	222
251	53	right	0.0457575	24.18	－	Severe nonproliferative diabetic retinopathy	506	Cystoid macular edema	432	58	374
252	53	left	-0.0791812	24.02	－	Proliferative diabetic retinopathy	375	Cystoid macular edema	432	62	370
253	50	right	-0.176091	24.08	＋	No diabetic retinopathy	288		290	58	232
254	50	left	-0.176091	24.12	＋	No diabetic retinopathy	296		208	52	156
255	53	right	-0.0791812	23.79	－	Proliferative diabetic retinopathy	267		401	57	344
256	53	left	-0.0791812	24.1	－	Proliferative diabetic retinopathy	267		286	46	240
257	50	right	0	24.42	＋	Severe nonproliferative diabetic retinopathy	238		268	56	212
258	50	left	-0.0791812	24.47	＋	Severe nonproliferative diabetic retinopathy	254		266	54	212
259	51	right	-0.0791812	24.31	＋	Mild/moderate nonproliferative diabetic retinopathy	310	Sponge-like retinal swelling	518	56	462
260	51	left	-0.0791812	24.42	＋	Mild/moderate nonproliferative diabetic retinopathy	287		324	52	272
261	53	right	0.221849	23.27	－	Proliferative diabetic retinopathy	357	Serous retinal detachment	354	64	290
262	53	left	0.221849	23.27	－	Proliferative diabetic retinopathy	346	Serous retinal detachment	448	68	380
263	52	right	0	24.77	－	Severe nonproliferative diabetic retinopathy	199		236	39	197
264	52	left	0	24.34	－	Proliferative diabetic retinopathy	216		210	48	162
265	48	right	0.09691	22.69	＋	Proliferative diabetic retinopathy	472	Serous retinal detachment	316	44	272
266	48	left	0	22.82	＋	Proliferative diabetic retinopathy	386	Cystoid macular edema	228	60	168
267	49	right	0	25.3	－	Proliferative diabetic retinopathy	246		238	44	194
268	49	left	0	25.09	－	Proliferative diabetic retinopathy	245		318.5	45.5	273
269	52	right	0.154902	22.9	－	Severe nonproliferative diabetic retinopathy	361	Serous retinal detachment	282	68	214
270	52	left	0.221849	22.94	－	Severe nonproliferative diabetic retinopathy	287		288	72	216
271	49	right	0.221849	24.62	－	Proliferative diabetic retinopathy	277		372.5	54	318.5
272	49	left	0	24.41	－	Proliferative diabetic retinopathy	288		333	68	265
273	51	right	0.09691	24.39	－	Proliferative diabetic retinopathy	334	Cystoid macular edema	266	60	206
274	51	left	0.09691	24.4	－	Proliferative diabetic retinopathy	319	Cystoid macular edema	283	58	225
275	47	right	-0.0791812	24.42	＋	Mild/moderate nonproliferative diabetic retinopathy	261		265	52	213
276	47	left	0	24.44	＋	Mild/moderate nonproliferative diabetic retinopathy	267		301	42	259
277	46	right	-0.176091	24.65	＋	No diabetic retinopathy	245		248.5	61	187.5
278	46	left	-0.176091	24.65	＋	Mild/moderate nonproliferative diabetic retinopathy	239		242	47	195
279	48	right	0.823909	24.75	＋	Severe nonproliferative diabetic retinopathy	423	Cystoid macular edema	323	87	236
280	48	left	0.30103	24.76	＋	Proliferative diabetic retinopathy	351	Cystoid macular edema	316.5	80.5	236
281	46	right	-0.0791812	24.32	－	Severe nonproliferative diabetic retinopathy	250		302	52	250
282	46	left	-0.0791812	24.36	－	Severe nonproliferative diabetic retinopathy	256		358	68	290
283	46	right	0.30103	23.39	＋	Proliferative diabetic retinopathy	370	Cystoid macular edema	297	75.5	221.5
284	46	left	0.30103	23.16	＋	Proliferative diabetic retinopathy	276		306	70	236
285	43	right	0	24.3	＋	Mild/moderate nonproliferative diabetic retinopathy	282		270	58	212
286	43	left	0	24.2	＋	Mild/moderate nonproliferative diabetic retinopathy	272		284	54	230
287	46	right	-0.0791812	24.51	－	Mild/moderate nonproliferative diabetic retinopathy	232		228	42	186
288	46	left	-0.0791812	24.29	－	Mild/moderate nonproliferative diabetic retinopathy	233		240	52	188
289	42	right	-0.0791812	24.42	－	No diabetic retinopathy	255		332	38	294
290	42	left	-0.0791812	24.58	－	No diabetic retinopathy	258		280	56	224
291	44	right	0	23.16	＋	Proliferative diabetic retinopathy	296		140	38	102
292	44	left	0.39794	22.96	＋	Proliferative diabetic retinopathy	313	Sponge-like retinal swelling	93	39	54
293	44	right	0	25.46	－	Proliferative diabetic retinopathy	332	Sponge-like retinal swelling	332	74	258
294	44	left	0.0457575	25.24	－	Proliferative diabetic retinopathy	328	Sponge-like retinal swelling	322	66	256
295	40	right	-0.176091	24.25	－	No diabetic retinopathy	221		222	56	166
296	40	left	-0.176091	24	－	No diabetic retinopathy	219		272	68	204
297	41	right	-0.0791812	23.66	－	Proliferative diabetic retinopathy	313	Sponge-like retinal swelling	404	48	356
298	41	left	-0.176091	23.58	－	Proliferative diabetic retinopathy	261		379	74	305
299	43	right	-0.176091	24.79	－	Mild/moderate nonproliferative diabetic retinopathy	248		238	68	170
300	43	left	-0.0791812	24.91	－	Mild/moderate nonproliferative diabetic retinopathy	252		236	52	184
301	40	right	0.30103	24.7	－	Severe nonproliferative diabetic retinopathy	541	Cystoid macular edema	300	60	240
302	40	left	0.154902	24.83	－	Severe nonproliferative diabetic retinopathy	246		252	46	206
303	37	right	0.221849	21.5	－	Proliferative diabetic retinopathy	205		214	50	164
304	37	left	0.69897	21.33	－	Proliferative diabetic retinopathy	292		266	44	222
305	36	right	-0.0791812	23	－	Proliferative diabetic retinopathy	261		352	52	300
306	36	left	0.0457575	22.53	－	Proliferative diabetic retinopathy	272		386	58	328
307	35	right	-0.0791812	24.11	－	No diabetic retinopathy	210		340	53	287
308	35	left	0	24.1	－	No diabetic retinopathy	208		314	55	259
309	31	right	0	23.36	－	Proliferative diabetic retinopathy	264		362	62	300
310	31	left	-0.0791812	23.18	－	Proliferative diabetic retinopathy	261		366	60	306
311	31	right	-0.0791812	24.8	－	No diabetic retinopathy	230		243	46	197
312	31	left	0.221849	24.27	－	No diabetic retinopathy	225		332	54	278
313	38	right	0.0457575	23.86	－	Severe nonproliferative diabetic retinopathy	315	Cystoid macular edema	262	50	212
314	38	left	0	23.91	－	Severe nonproliferative diabetic retinopathy	259		264.5	40	224.5
315	24	right	-0.176091	24.75	＋	No diabetic retinopathy	243		222	54	168
316	24	left	-0.176091	24.62	＋	No diabetic retinopathy	245		232	42	190
317	19	right	-0.0791812	23.15	＋	No diabetic retinopathy	229		290	56	234
318	19	left	0	23.37	＋	No diabetic retinopathy	238		272	60	212
